# Supplementary material for: BAP1 Loss Induces Senescence and Enhances the Response to Radiation Therapy and Senolytics
Source: bioRxiv. 2026 Feb 9:2026.02.05.704104. Preprint. [Version 1] doi: 10.64898/2026.02.05.704104 (PMC12918832; doi:10.64898/2026.02.05.704104)
Supplement: Supplement 1 [file media-1.zip]

Archive with 3 entries (3 files):
- SUPPLEMMENTARY DATA/senet_markers_only.csv
- SUPPLEMMENTARY DATA/SenMayo.csv
- SUPPLEMMENTARY DATA/SenMayo_Senet_Markers.csv
